# Supplementary material for: Rediscovery and redescription of Centrodora damoni (Girault) (Hymenoptera: Aphelinidae) from Australia, an egg parasitoid of Gonipterus spp (Coleoptera: Curculionidae), after nearly a century
Source: Biodivers Data J. 2016 Apr 18;(4):e7766. doi: 10.3897/BDJ.4.e7766 (PMC4867685; doi:10.3897/BDJ.4.e7766)
Supplement: XML Treatment for Centrodora damoni [file BDJ.4.e7766-treatment1.xml]

<!DOCTYPE tp:taxon-treatment
  PUBLIC "-//TaxonX//DTD Taxonomic Treatment Publishing DTD v0 20100105//EN" "tax-treatment-NSO.dtd">
<tp:taxon-treatment xmlns:tp="http://www.plazi.org/taxpub"><tp:treatment-meta><mixed-citation publication-type="journal"><person-group><name><surname>Ward</surname><given-names>Samantha E</given-names></name><name><surname>Valente</surname><given-names>Carlos</given-names></name><name><surname>Gonçalves</surname><given-names>Catarina</given-names></name><name><surname>Polaszek</surname><given-names>Andrew</given-names></name></person-group><article-title>Rediscovery and redescription of <italic><tp:taxon-name><tp:taxon-name-part taxon-name-part-type="genus">Centrodora</tp:taxon-name-part> <tp:taxon-name-part taxon-name-part-type="species">damoni</tp:taxon-name-part></tp:taxon-name></italic> (Girault) (<tp:taxon-name><tp:taxon-name-part taxon-name-part-type="order">Hymenoptera</tp:taxon-name-part></tp:taxon-name>: <tp:taxon-name><tp:taxon-name-part taxon-name-part-type="family">Aphelinidae</tp:taxon-name-part></tp:taxon-name>) from Australia, an egg parasitoid of <italic><tp:taxon-name><tp:taxon-name-part taxon-name-part-type="genus">Gonipterus</tp:taxon-name-part></tp:taxon-name></italic> spp (<tp:taxon-name><tp:taxon-name-part taxon-name-part-type="order">Coleoptera</tp:taxon-name-part></tp:taxon-name>: <tp:taxon-name><tp:taxon-name-part taxon-name-part-type="family">Curculionidae</tp:taxon-name-part></tp:taxon-name>), after nearly a century</article-title><source>Biodivers Data J</source><day>18</day><month>4</month><year>2016</year><volume>2016</volume><issue>4</issue><pub-id pub-id-type="doi">10.3897/BDJ.4.e7766</pub-id></mixed-citation></tp:treatment-meta><tp:nomenclature><tp:taxon-name><tp:taxon-name-part taxon-name-part-type="genus">Centrodora</tp:taxon-name-part> <tp:taxon-name-part taxon-name-part-type="species">damoni</tp:taxon-name-part></tp:taxon-name><tp:taxon-authority>(Girault, 1922)</tp:taxon-authority><tp:nomenclature-citation-list><tp:nomenclature-citation><tp:taxon-name><tp:taxon-name-part taxon-name-part-type="genus">Aphelinus</tp:taxon-name-part> <tp:taxon-name-part taxon-name-part-type="species">damoni</tp:taxon-name-part></tp:taxon-name><comment><xref ref-type="bibr" rid="B2617516">Girault 1922</xref>: 208.</comment></tp:nomenclature-citation><tp:nomenclature-citation><tp:taxon-name><tp:taxon-name-part taxon-name-part-type="genus">Centrodora</tp:taxon-name-part> <tp:taxon-name-part taxon-name-part-type="species">damoni</tp:taxon-name-part></tp:taxon-name><comment> (Girault) <xref ref-type="bibr" rid="B2616072">Hayat and Fatima 1990</xref>: 250; <xref ref-type="bibr" rid="B2616004">Dahms 1983</xref>: 209.</comment></tp:nomenclature-citation></tp:nomenclature-citation-list></tp:nomenclature><tp:treatment-sec sec-type="materials"><title>Materials</title><list list-type="alpha-lower" list-content="occurrences"><list-item><p><bold>Type status:</bold> <named-content xmlns:xlink="http://www.w3.org/1999/xlink" content-type="dwc:typeStatus" xlink:type="simple">Lectotype</named-content>. <bold>Occurrence:</bold> occurrenceDetails: <named-content xmlns:xlink="http://www.w3.org/1999/xlink" content-type="dwc:occurrenceDetails" xlink:type="simple">[AUSTRALIA: Queensland, Wynnum March 1st 1922] <tp:taxon-name><tp:taxon-name-part taxon-name-part-type="genus">Aphelinus</tp:taxon-name-part> <tp:taxon-name-part taxon-name-part-type="species">damoni</tp:taxon-name-part></tp:taxon-name> Gir. ♀; 3771.</named-content>; occurrenceRemarks: <named-content xmlns:xlink="http://www.w3.org/1999/xlink" content-type="dwc:occurrenceRemarks" xlink:type="simple">On a slide with "Coccidoxenus syrphi" (QM). Slide 1 of Dahms (1983).</named-content>; recordedBy: <named-content xmlns:xlink="http://www.w3.org/1999/xlink" content-type="dwc:recordedBy" xlink:type="simple">Girault A.A.</named-content>; individualCount: <named-content xmlns:xlink="http://www.w3.org/1999/xlink" content-type="dwc:individualCount" xlink:type="simple">1</named-content>; sex: <named-content xmlns:xlink="http://www.w3.org/1999/xlink" content-type="dwc:sex" xlink:type="simple">female</named-content>; lifeStage: <named-content xmlns:xlink="http://www.w3.org/1999/xlink" content-type="dwc:lifeStage" xlink:type="simple">adult</named-content></p></list-item><list-item><p><bold>Type status:</bold> <named-content xmlns:xlink="http://www.w3.org/1999/xlink" content-type="dwc:typeStatus" xlink:type="simple">Paralectotype</named-content>. <bold>Occurrence:</bold> occurrenceDetails: <named-content xmlns:xlink="http://www.w3.org/1999/xlink" content-type="dwc:occurrenceDetails" xlink:type="simple">[AUSTRALIA: Queensland, Wynnum March 1st 1922] <tp:taxon-name><tp:taxon-name-part taxon-name-part-type="genus">Aphelinus</tp:taxon-name-part> <tp:taxon-name-part taxon-name-part-type="species">damoni</tp:taxon-name-part></tp:taxon-name> Gir. ♀ (QM).</named-content>; occurrenceRemarks: <named-content xmlns:xlink="http://www.w3.org/1999/xlink" content-type="dwc:occurrenceRemarks" xlink:type="simple">Slide 4 of Dahms (1983).</named-content>; recordedBy: <named-content xmlns:xlink="http://www.w3.org/1999/xlink" content-type="dwc:recordedBy" xlink:type="simple">Girault A.A.</named-content>; individualCount: <named-content xmlns:xlink="http://www.w3.org/1999/xlink" content-type="dwc:individualCount" xlink:type="simple">1</named-content>; sex: <named-content xmlns:xlink="http://www.w3.org/1999/xlink" content-type="dwc:sex" xlink:type="simple">female</named-content>; lifeStage: <named-content xmlns:xlink="http://www.w3.org/1999/xlink" content-type="dwc:lifeStage" xlink:type="simple">adult</named-content></p></list-item><list-item><p><bold>Type status:</bold> <named-content xmlns:xlink="http://www.w3.org/1999/xlink" content-type="dwc:typeStatus" xlink:type="simple">Other material</named-content>. <bold>Occurrence:</bold> occurrenceDetails: <named-content xmlns:xlink="http://www.w3.org/1999/xlink" content-type="dwc:occurrenceDetails" xlink:type="simple">[AUSTRALIA:] FCT Canberra; ova <tp:taxon-name><tp:taxon-name-part taxon-name-part-type="genus">Gonipterus</tp:taxon-name-part></tp:taxon-name>: <tp:taxon-name><tp:taxon-name-part taxon-name-part-type="genus">Aphelinus</tp:taxon-name-part> <tp:taxon-name-part taxon-name-part-type="species">damoni</tp:taxon-name-part></tp:taxon-name> Girault [8 ♀♀] (QM).</named-content>; occurrenceRemarks: <named-content xmlns:xlink="http://www.w3.org/1999/xlink" content-type="dwc:occurrenceRemarks" xlink:type="simple">Slide 2 of Dahms (1983).</named-content>; recordedBy: <named-content xmlns:xlink="http://www.w3.org/1999/xlink" content-type="dwc:recordedBy" xlink:type="simple">Girault A.A.</named-content>; individualCount: <named-content xmlns:xlink="http://www.w3.org/1999/xlink" content-type="dwc:individualCount" xlink:type="simple">8</named-content>; sex: <named-content xmlns:xlink="http://www.w3.org/1999/xlink" content-type="dwc:sex" xlink:type="simple">female</named-content>; lifeStage: <named-content xmlns:xlink="http://www.w3.org/1999/xlink" content-type="dwc:lifeStage" xlink:type="simple">adult</named-content></p></list-item><list-item><p><bold>Type status:</bold> <named-content xmlns:xlink="http://www.w3.org/1999/xlink" content-type="dwc:typeStatus" xlink:type="simple">Other material</named-content>. <bold>Occurrence:</bold> occurrenceDetails: <named-content xmlns:xlink="http://www.w3.org/1999/xlink" content-type="dwc:occurrenceDetails" xlink:type="simple">[AUSTRALIA:] FCT Canberra; ova <tp:taxon-name><tp:taxon-name-part taxon-name-part-type="genus">Gonipterus</tp:taxon-name-part></tp:taxon-name>: <tp:taxon-name><tp:taxon-name-part taxon-name-part-type="genus">Aphelinus</tp:taxon-name-part> <tp:taxon-name-part taxon-name-part-type="species">damoni</tp:taxon-name-part></tp:taxon-name> Girault [5♀3♂] (QM).</named-content>; occurrenceRemarks: <named-content xmlns:xlink="http://www.w3.org/1999/xlink" content-type="dwc:occurrenceRemarks" xlink:type="simple">Slide 3 of Dahms (1983).</named-content>; recordedBy: <named-content xmlns:xlink="http://www.w3.org/1999/xlink" content-type="dwc:recordedBy" xlink:type="simple">Girault A.A.</named-content>; individualCount: <named-content xmlns:xlink="http://www.w3.org/1999/xlink" content-type="dwc:individualCount" xlink:type="simple">8</named-content>; sex: <named-content xmlns:xlink="http://www.w3.org/1999/xlink" content-type="dwc:sex" xlink:type="simple">5 female, 3 male</named-content>; lifeStage: <named-content xmlns:xlink="http://www.w3.org/1999/xlink" content-type="dwc:lifeStage" xlink:type="simple">adult</named-content></p></list-item><list-item><p><bold>Type status:</bold> <named-content xmlns:xlink="http://www.w3.org/1999/xlink" content-type="dwc:typeStatus" xlink:type="simple">Other material</named-content>. <bold>Occurrence:</bold> occurrenceDetails: <named-content xmlns:xlink="http://www.w3.org/1999/xlink" content-type="dwc:occurrenceDetails" xlink:type="simple">2♀ AUSTRALIA: Tasmania, Nunamara on <tp:taxon-name><tp:taxon-name-part taxon-name-part-type="genus">Gonipterus</tp:taxon-name-part></tp:taxon-name> sp.; C. Valente; DNA1020, 1021 (BMNH/QM); 2♂ AUSTRALIA: Tasmania, multiple sites on <tp:taxon-name><tp:taxon-name-part taxon-name-part-type="genus">Gonipterus</tp:taxon-name-part></tp:taxon-name> sp.; 2012/13; C. Valente; A2, A5 (BMNH/QM).</named-content>; recordedBy: <named-content xmlns:xlink="http://www.w3.org/1999/xlink" content-type="dwc:recordedBy" xlink:type="simple">Valente C.</named-content>; individualCount: <named-content xmlns:xlink="http://www.w3.org/1999/xlink" content-type="dwc:individualCount" xlink:type="simple">4</named-content>; sex: <named-content xmlns:xlink="http://www.w3.org/1999/xlink" content-type="dwc:sex" xlink:type="simple">2 female, 2 male</named-content>; lifeStage: <named-content xmlns:xlink="http://www.w3.org/1999/xlink" content-type="dwc:lifeStage" xlink:type="simple">adult</named-content></p></list-item></list></tp:treatment-sec><tp:treatment-sec sec-type="Description"><title>Description</title><p>(Figs <xref ref-type="fig" rid="F2616156">2</xref>, <xref ref-type="fig" rid="F2616158">3</xref>, <xref ref-type="fig" rid="F2616160">4</xref>, <xref ref-type="fig" rid="F2616162">5</xref>, <xref ref-type="fig" rid="F2616164">6</xref>, <xref ref-type="fig" rid="F2616166">7</xref>, <xref ref-type="fig" rid="F2616168">8</xref>, <xref ref-type="fig" rid="F2616172">9</xref>, <xref ref-type="fig" rid="F2616176">10</xref>, <xref ref-type="fig" rid="F2616178">11</xref>, <xref ref-type="fig" rid="F2616182">12</xref>)</p><p><italic>Female</italic>. Body length: 1.00 mm (Fig. <xref ref-type="fig" rid="F2616172">9</xref>: Lectotype - length approximate as specimen is dissected and crushed).</p><p><italic>Colour</italic>. Fig. <xref ref-type="fig" rid="F2616156">2</xref>. Ground colour cream/off-white. Two broad longitudinal stripes on mesoscutum, extending to scutellum, propodeum laterally, and most of gaster, golden brown. Darker pigmentation on ocelli, notauli, hind tibia and tarsus. Wings hyaline.</p><sec sec-type="Morphology"><title>Morphology</title><p><italic>Head</italic>. Frons and antennal scrobes with very fine reticulate sculpture, frons below ocellar triangle with dense robust setae. Maxillary palp two-segmented. Antenna (Figs <xref ref-type="fig" rid="F2616158">3</xref>, <xref ref-type="fig" rid="F2616160">4</xref>) with radicle 2.1× as long as wide. Scape 4.0× as long as wide, 3.3× as long as radicle, and 2.2× as long as pedicel, flagellum with four ﬂagellom­eres; F1 and F2 combined length longer than F3, F3 1.3× as wide as long, much shorter than pedicel plus F1 and F2, and 0.3× as long as clava; clava with 8-9 multiporous plate sensilla (mps – Fig. <xref ref-type="fig" rid="F2616160">4</xref>). Clava with an obliquely truncate apex with numerous basiconic peg sensilla (Fig. <xref ref-type="fig" rid="F2616160">4</xref>). Clava 2.1× as long as wide; mps 0.3× length of clava.</p><p><italic>Mesosoma</italic>. Lateral lobe of mesoscutum with two setae (Fig. <xref ref-type="fig" rid="F2616162">5</xref>). Mid lobe of mesoscutum with approximately 13 pairs of setae (Fig. <xref ref-type="fig" rid="F2616162">5</xref>) and reticulate sculpture. Scutellum with two pairs of setae (Fig. <xref ref-type="fig" rid="F2616162">5</xref>). Fore tibial calcar 0.8× length of basitarsus. Fore wing (Fig. <xref ref-type="fig" rid="F2616164">6</xref>) uniformly hyaline, 2.3× as long as broad; longest seta of posterior marginal fringe 0.1× width of wing; marginal vein with row of six long setae along anterior margin; discal setation relatively uniform. Submarginal vein with row of four long setae along anterior margin. Hind wing 3.8× as long as broad, posterior marginal fringe 0.3× width of wing; discal setation relatively uniform.</p><p><italic>Metasoma</italic>. Ovipositor (Fig. <xref ref-type="fig" rid="F2616162">5</xref>) 7.7× as long as hind basitarsus. Third valvula approximately 0.2x total ovipositor length.</p><p><italic>Male</italic>. Body length generally 0.8x that of female. Colour and morphology similar to female. Antenna (Fig. <xref ref-type="fig" rid="F2616166">7</xref>) with scape shorter and broader than in female (cf Figs <xref ref-type="fig" rid="F2616158">3</xref>, <xref ref-type="fig" rid="F2616166">7</xref>). Genitalia as in Fig. <xref ref-type="fig" rid="F2616168">8</xref>​.</p><p><italic>Host</italic>. <italic><tp:taxon-name><tp:taxon-name-part taxon-name-part-type="genus">Gonipterus</tp:taxon-name-part></tp:taxon-name></italic> sp. (<tp:taxon-name><tp:taxon-name-part taxon-name-part-type="order">Coleoptera</tp:taxon-name-part></tp:taxon-name>: <tp:taxon-name><tp:taxon-name-part taxon-name-part-type="family">Curculionidae</tp:taxon-name-part></tp:taxon-name>). Based on the type locality of <italic><tp:taxon-name><tp:taxon-name-part taxon-name-part-type="genus">C.</tp:taxon-name-part> <tp:taxon-name-part taxon-name-part-type="species">damoni</tp:taxon-name-part></tp:taxon-name></italic> (Queensland), the host species is likely to be one of the new species mentioned in <xref ref-type="bibr" rid="B2616094">Mapondera et al. 2012</xref>.</p></sec></tp:treatment-sec><tp:treatment-sec sec-type="Diagnosis"><title>Diagnosis</title><p><italic><tp:taxon-name><tp:taxon-name-part taxon-name-part-type="genus">Centrodora</tp:taxon-name-part> <tp:taxon-name-part taxon-name-part-type="species">damoni</tp:taxon-name-part></tp:taxon-name></italic> can be distinguished from the other 11 Australian species in the genus by the following combination of characters: Two broad longitudinal stripes on mesoscutum, extending to scutellum; ovipositor less than half total body length (excluding head); apex of antennal clava broadly rounded; fore wing with linea calva present.</p></tp:treatment-sec><tp:treatment-sec sec-type="Distribution"><title>Distribution</title><p>Australia: ACT, Queensland, Tasmania (probably widespread).</p></tp:treatment-sec><tp:treatment-sec><!--Section generated to contain objects referenced in tp:taxon-treatment.--><fig id="F2616156" position="float" orientation="portrait"><label>Figure 2.</label><caption><p><italic><tp:taxon-name><tp:taxon-name-part taxon-name-part-type="genus">Centrodora</tp:taxon-name-part> <tp:taxon-name-part taxon-name-part-type="species">damoni</tp:taxon-name-part></tp:taxon-name></italic>, female: habitus</p></caption><graphic xmlns:xlink="http://www.w3.org/1999/xlink" xlink:href="biodiversity_data_journal-4-e7766-g002.jpg" position="float" id="oo_72941.jpg" orientation="portrait" xlink:type="simple"/></fig><fig id="F2616158" position="float" orientation="portrait"><label>Figure 3.</label><caption><p><italic><tp:taxon-name><tp:taxon-name-part taxon-name-part-type="genus">Centrodora</tp:taxon-name-part> <tp:taxon-name-part taxon-name-part-type="species">damoni</tp:taxon-name-part></tp:taxon-name></italic>, female: antenna, outer aspect</p></caption><graphic xmlns:xlink="http://www.w3.org/1999/xlink" xlink:href="biodiversity_data_journal-4-e7766-g003.jpg" position="float" id="oo_72942.jpg" orientation="portrait" xlink:type="simple"/></fig><fig id="F2616160" position="float" orientation="portrait"><label>Figure 4.</label><caption><p><italic><tp:taxon-name><tp:taxon-name-part taxon-name-part-type="genus">Centrodora</tp:taxon-name-part> <tp:taxon-name-part taxon-name-part-type="species">damoni</tp:taxon-name-part></tp:taxon-name></italic>, female: antenna, inner aspect</p></caption><graphic xmlns:xlink="http://www.w3.org/1999/xlink" xlink:href="biodiversity_data_journal-4-e7766-g004.jpg" position="float" id="oo_72943.jpg" orientation="portrait" xlink:type="simple"/></fig><fig id="F2616162" position="float" orientation="portrait"><label>Figure 5.</label><caption><p><italic><tp:taxon-name><tp:taxon-name-part taxon-name-part-type="genus">Centrodora</tp:taxon-name-part> <tp:taxon-name-part taxon-name-part-type="species">damoni</tp:taxon-name-part></tp:taxon-name></italic>, female: body in dorsal view</p></caption><graphic xmlns:xlink="http://www.w3.org/1999/xlink" xlink:href="biodiversity_data_journal-4-e7766-g005.jpg" position="float" id="oo_72944.jpg" orientation="portrait" xlink:type="simple"/></fig><fig id="F2616164" position="float" orientation="portrait"><label>Figure 6.</label><caption><p><italic><tp:taxon-name><tp:taxon-name-part taxon-name-part-type="genus">Centrodora</tp:taxon-name-part> <tp:taxon-name-part taxon-name-part-type="species">damoni</tp:taxon-name-part></tp:taxon-name></italic>, female: fore wing</p></caption><graphic xmlns:xlink="http://www.w3.org/1999/xlink" xlink:href="biodiversity_data_journal-4-e7766-g006.jpg" position="float" id="oo_72947.jpg" orientation="portrait" xlink:type="simple"/></fig><fig id="F2616166" position="float" orientation="portrait"><label>Figure 7.</label><caption><p><italic><tp:taxon-name><tp:taxon-name-part taxon-name-part-type="genus">Centrodora</tp:taxon-name-part> <tp:taxon-name-part taxon-name-part-type="species">damoni</tp:taxon-name-part></tp:taxon-name></italic>, male: antenna, outer aspect</p></caption><graphic xmlns:xlink="http://www.w3.org/1999/xlink" xlink:href="biodiversity_data_journal-4-e7766-g007.jpg" position="float" id="oo_72951.jpg" orientation="portrait" xlink:type="simple"/></fig><fig id="F2616168" position="float" orientation="portrait"><label>Figure 8.</label><caption><p><italic><tp:taxon-name><tp:taxon-name-part taxon-name-part-type="genus">Centrodora</tp:taxon-name-part> <tp:taxon-name-part taxon-name-part-type="species">damoni</tp:taxon-name-part></tp:taxon-name></italic>, male: genitalia</p></caption><graphic xmlns:xlink="http://www.w3.org/1999/xlink" xlink:href="biodiversity_data_journal-4-e7766-g008.jpg" position="float" id="oo_72952.jpg" orientation="portrait" xlink:type="simple"/></fig><fig id="F2616172" position="float" orientation="portrait"><label>Figure 9.</label><caption><p><italic><tp:taxon-name><tp:taxon-name-part taxon-name-part-type="genus">Centrodora</tp:taxon-name-part> <tp:taxon-name-part taxon-name-part-type="species">damoni</tp:taxon-name-part></tp:taxon-name></italic>, lectotype</p></caption><graphic xmlns:xlink="http://www.w3.org/1999/xlink" xlink:href="biodiversity_data_journal-4-e7766-g009.jpg" position="float" id="oo_72954.jpg" orientation="portrait" xlink:type="simple"/></fig><fig id="F2616176" position="float" orientation="portrait"><label>Figure 10.</label><caption><p><italic><tp:taxon-name><tp:taxon-name-part taxon-name-part-type="genus">Centrodora</tp:taxon-name-part> <tp:taxon-name-part taxon-name-part-type="species">damoni</tp:taxon-name-part></tp:taxon-name></italic>, paralectotype</p></caption><graphic xmlns:xlink="http://www.w3.org/1999/xlink" xlink:href="biodiversity_data_journal-4-e7766-g010.jpg" position="float" id="oo_72955.jpg" orientation="portrait" xlink:type="simple"/></fig><fig id="F2616178" position="float" orientation="portrait"><label>Figure 11.</label><caption><p><italic><tp:taxon-name><tp:taxon-name-part taxon-name-part-type="genus">Centrodora</tp:taxon-name-part> <tp:taxon-name-part taxon-name-part-type="species">damoni</tp:taxon-name-part></tp:taxon-name></italic>, other Girault material</p></caption><graphic xmlns:xlink="http://www.w3.org/1999/xlink" xlink:href="biodiversity_data_journal-4-e7766-g011.jpg" position="float" id="oo_72956.jpg" orientation="portrait" xlink:type="simple"/></fig><fig id="F2616182" position="float" orientation="portrait"><label>Figure 12.</label><caption><p><italic><tp:taxon-name><tp:taxon-name-part taxon-name-part-type="genus">Centrodora</tp:taxon-name-part> <tp:taxon-name-part taxon-name-part-type="species">damoni</tp:taxon-name-part></tp:taxon-name></italic>, other Girault material</p></caption><graphic xmlns:xlink="http://www.w3.org/1999/xlink" xlink:href="biodiversity_data_journal-4-e7766-g012.jpg" position="float" id="oo_72957.jpg" orientation="portrait" xlink:type="simple"/></fig></tp:treatment-sec><ref-list><ref id="B2617516"><element-citation xmlns:xlink="http://www.w3.org/1999/xlink" publication-type="article" xlink:type="simple"><person-group person-group-type="author"><name name-style="western"><surname>Girault</surname><given-names>A. A.</given-names></name></person-group><year>1922</year><article-title>New chalcid flies from Australia.</article-title><source>The Entomologist</source><volume>55</volume><fpage>205</fpage><lpage>208</lpage></element-citation></ref><ref id="B2616072"><element-citation xmlns:xlink="http://www.w3.org/1999/xlink" publication-type="article" xlink:type="simple"><person-group person-group-type="author"><name name-style="western"><surname>Hayat</surname><given-names>M.</given-names></name><name name-style="western"><surname>Fatima</surname><given-names>K.</given-names></name></person-group><year>1990</year><article-title>Taxonomic studies on <italic><tp:taxon-name><tp:taxon-name-part taxon-name-part-type="genus">Aphelinus</tp:taxon-name-part></tp:taxon-name></italic> (<tp:taxon-name><tp:taxon-name-part taxon-name-part-type="order">Hymenoptera</tp:taxon-name-part></tp:taxon-name>: <tp:taxon-name><tp:taxon-name-part taxon-name-part-type="family">Aphelinidae</tp:taxon-name-part></tp:taxon-name>) 1. The Australian species described by A.A. Girault.</article-title><source>Oriental Insects</source><volume>24</volume><fpage>247</fpage><lpage>252</lpage></element-citation></ref><ref id="B2616004"><element-citation xmlns:xlink="http://www.w3.org/1999/xlink" publication-type="article" xlink:type="simple"><person-group person-group-type="author"><name name-style="western"><surname>Dahms</surname><given-names>E. C.</given-names></name></person-group><year>1983</year><article-title>A checklist of the types of Australian <tp:taxon-name><tp:taxon-name-part taxon-name-part-type="order">Hymenoptera</tp:taxon-name-part></tp:taxon-name> described by Alexandre Aresene Girault: II. Preamble and <tp:taxon-name><tp:taxon-name-part taxon-name-part-type="superfamily">Chalcidoidea</tp:taxon-name-part></tp:taxon-name> species A-E with advisory notes.</article-title><source>Memoirs of the Queensland Museum</source><volume>21</volume><fpage>1</fpage><lpage>255</lpage></element-citation></ref><ref id="B2616094"><element-citation xmlns:xlink="http://www.w3.org/1999/xlink" publication-type="article" xlink:type="simple"><person-group person-group-type="author"><name name-style="western"><surname>Mapondera</surname><given-names>T. S.</given-names></name><name name-style="western"><surname>Burgess</surname><given-names>T.</given-names></name><name name-style="western"><surname>Matsuki</surname><given-names>M.</given-names></name><name name-style="western"><surname>Oberprieler</surname><given-names>R. G.</given-names></name></person-group><year>2012</year><article-title>Identification and molecular phylogenetics of the cryptic species of the <italic><tp:taxon-name><tp:taxon-name-part taxon-name-part-type="genus">Gonipterus</tp:taxon-name-part> <tp:taxon-name-part taxon-name-part-type="species">scutellatus</tp:taxon-name-part></tp:taxon-name></italic> complex (<tp:taxon-name><tp:taxon-name-part taxon-name-part-type="order">Coleoptera</tp:taxon-name-part></tp:taxon-name>: <tp:taxon-name><tp:taxon-name-part taxon-name-part-type="family">Curculionidae</tp:taxon-name-part></tp:taxon-name>: <tp:taxon-name><tp:taxon-name-part taxon-name-part-type="tribe">Gonipterini</tp:taxon-name-part></tp:taxon-name>).</article-title><source>Australian Journal of Entomology</source><volume>51</volume><fpage>175</fpage><lpage>188</lpage><pub-id pub-id-type="doi">10.1111/j.1440-6055.2011.00853.x</pub-id></element-citation></ref></ref-list></tp:taxon-treatment>
